# Supplementary material for: Synthesis and Characterization of Click Chemical Probes for Single-Cell Resolution Detection of Epichaperomes in Neurodegenerative Disorders
Source: Biomedicines. 2024 Jun 4;12(6):1252. doi: 10.3390/biomedicines12061252 (PMC11201208; doi:10.3390/biomedicines12061252)
Supplement: Supplementary file 1 [file biomedicines-12-01252-s001.zip]

Archive with 1 entries (1 files):
- biomedicines-3024218-supplementary.pdf
